# Supplementary material for: Unmodulated 40 Hz Stimulation as a Therapeutic Strategy for Aging: Improvements in Metabolism, Frailty, and Cognitive Function in Senescence-Accelerated Prone 10 Mice
Source: Biomolecules. 2024 Aug 28;14(9):1079. doi: 10.3390/biom14091079 (PMC11429768; doi:10.3390/biom14091079)
Supplement: Supplementary file 1 [file biomolecules-14-01079-s001.zip]

Archive with 1 entries (1 files):
- biomolecules-3125015-supplementary.pdf
